# Supplementary material for: Interaction of background Ca2+ influx, sarcoplasmic reticulum threshold and heart failure in determining propensity for Ca2+ waves in sheep heart
Source: J Physiol. 2022 Mar 20;600(11):2637–50. doi: 10.1113/JP282168 (PMC9310721; doi:10.1113/JP282168)
Supplement: Supplementary file 1 — Statistical Summary Document [file TJP-600-2637-s001.xlsx]

## Sheet: Statistical Summary Table
Statistical Summary Document
Manuscript Title:	Interaction of background Ca2+ influx, sarcoplasmic reticulum threshold and heart failure in determining propensity for Ca2+ waves in sheep heart
Authors:	D.C. Hutchings, G.W.P. Madders, B.C. Niort, E.F. Bode, C.A. Waddell, L.S. Woods, K.M. Dibb, D.A. Eisner, & A.W. Trafford
Animal model used, if applicable:	Sheep rapid pacing induced heart failure
Underlying hypothesis:	Background Ca influx determines propensity to Ca waves, and the background influx is increased in heart failure
Definitions of ‘n’:	[Define ‘n’. If definitions differ, please indicate which definition applies to which experimental question number.]
	n cells / N animals
Statistical summary table:
Experimental question number	Finding/ conclusion	Experimental location/variable	Mean value	Standard Deviation	n	Exact P value	Figure/table in which data are presented	Units	Data comparisons	Statistical test	Any other experimental factors	Comments
Multiple tests of the same question are shown in different rows		e.g. cortex vs cerebellum or genotype	(or other summary statistic)	(SD)	(value)	If P is considered significant against a stated confidence limit, authors may indicate this in bold.The exact value must be stated unless P is less than 0.0001, in which case < is permitted.			e.g. WT vs KO		e.g. subjects’ age or sex	e.g. observation
1	Raising external Ca concentration increased the Ca trasient amplitude	Control cells, sheep ventricle	37% increase	0.43	11 cells (8 animals)	<0.0001	Fig 1B.	% change	1.8 vs 10 mM Ca	One sample t test
2	Raising external Ca concentration increased the Ca trasient amplitude	Heart failure cells, sheep	141% increase	1.66	19 cells (8 animals)	<0.0001	Fig 1B.	% change	1.8 vs 10 mM Ca	Wilcoxon matched pairs signed rank test
3	Greater propensity to Ca waves in heart failure	HF vs Ctrl cells	78% waving HF vs 50% waving Ctrl		Control 10 mM Ca2+ 30 cells / 16 animals. HF 10mM Ca2+ 27 cells / 10 animals	0.03	Fig 1E.		Waves vs no waves, HF vs Ctrl	Chi Square test
4	The appearance of waves was associated with an increase of SR Ca2+ content	Ctrl cells	42 to 128.3	48 (- waves), 63.88 (+ waves)	10 mM Ca, 9 cells (from 8 animals). 15mM Ca, 7 cells (from 4 animals)	<0.0001	Fig 2B	µmol.l-1	SR content waving cell in high Ca vs 1.8Ca	Mann Whitney test
5	In heart failure, the induction of waves by elevation of external Ca2+ was associated with a smaller increase of SR Ca2+ than was the case for control cells	HF vs Ctrl cells	67.76 (HF) vs 128.3 (ctrl)	28 (HF), 63.88 (ctrl)	Ctrl 10 mM Ca, 9 cells (from 8 animals). Ctrl 15mM Ca, 7 cells (from 4 animals). HF 10 mM Ca, 18 cells (from 9 animals)	0.012	Fig 2B	µmol.l-1	SR content HF waves vs SR content Ctrl waves	Mixed effects linear mixed modelling
6	Control cells in high Ca without waves had lower SR contents than control cells with waves in high Ca	Ctrl cells	62.91 (no waves) vs 128.3 (with waves)	35.77 (no waves) vs 63.88 (with waves)	No waves 6 cells from 5 animals. With waves in 10 mM Ca, 9 cells (from 8 animals). With waves 15mM Ca, 7 cells (from 4 animals)	0.03	Fig 2B	µmol.l-1	Control cells in high Ca without waves vs control cells in high Ca with waves	Unpaired T test
7	In 10 mM Ca2+ in the steady state , the amplitude of the L-type current increased	Ctrl cells	4.57 (1.8Ca) to 6.58 (10Ca)	3.33 (1.8Ca), 4.59 (10Ca)	28 cells	< 0.0001	Fig 2A	pA.pF-1	1.8 vs 10 mM Ca	Paired T test
8	No change in Ca entry via ICaL between 1.8 and 10 Ca	Ctrl cells	2.22 (in 1.8Ca) to 2.14 (in 10 Ca)	1.24 (1.8Ca), 1.16 (10Ca)	31 cells	0.58	Fig 3Aa and Fig 3 Cc	µmol.l-1	1.8 vs 10 mM Ca	Paired T test
9	In heart failure cells, the increase of wave probability was not associated with changes of ICaL amplitude	HF cells	2.62 (in 1.8Ca) to 2.33 (in 10Ca)	1.53 (1.8Ca), 1.32 (10Ca)	24 cells	0.47	Fig 3Ab	pA.pF-1	1.8 vs 10 mM Ca	Wilcoxon matched-pairs signed rank test
10	In heart failure cells, the increase of wave probability was not associated with changes of ICaL integral	HF cells	1.62 (in 1.8Ca) to 1.48 (in 10Ca)	0.89 (1.8Ca), 1.14 (10Ca)	24 cells	0.34	Fig 3Ab	µmol.l-1	1.8 vs 10 mM Ca	Wilcoxon matched-pairs signed rank test
11	Wave-associated NCX efflux is greater in heart failure than control	HF vs Ctrl cells	4.26 (ctrl high Ca) vs 5.81 (HF high Ca)	7.34 (Ctrl), 7.78 (HF)	Control: 31 cells / 18 animals, HF 24 cells / 9 animals	0.02	Fig. 4C	µmol.l-1	HF vs Ctrl cells	Mann Whitney test
12	The background influx is greater in heart failure	HF vs Ctrl cells	6.05 (ctrl high Ca) vs 9.29 (HF high Ca)	7.34 (ctrl high Ca), 6.93 (HF high Ca)	Control 31 cells / 18 animals, HF 24 cells / 9 animals	0.04	Fig. 5B	µmol.l-1	HF vs Ctrl cells	Mixed effects linear mixed modelling
13	Those cells that show waves have a greater background influx than those that do not	Ctrl cells	2.10 (10 Ca no waves) vs 13.23 (10Ca with waves)	3.79 (10 Ca no waves), 6.82 (10Ca with waves)	Control: no waves 20 cells / 14 animals, with waves 11 cells / 5 animals.	< 0.0001	Fig. 5C	µmol.l-1	Waves vs no waves (all in 10 mM Ca)	Mann Whitney test
14	Raising external Ca to 15 mM in the presence of Ni2+ induced waves in a similar proportion of cells to control	Ctrl cells	Waving in Ni2+ 52.0% vs Ctrl 59.7%		Control 67 cells, Ni2+ 25 cells	0.51			Waves vs no waves, Ni2+ vs Ctrl	Chi Square test
15	Ni2+ increased the frequency of waves	Ctrl cells	0.34 (Ctrl) vs 0.67 (Ni2+)	0.26 (Ctrl) vs 0.37 (Ni2+)	n = 13 cells / 4 4 animals Ctrl vs n = 18 cells / 13 animals Ni2+	0.01	Fig 6Aii	s-1	Waves / s, with and without Ni2+	Unpaired t test
16	Gadolinium reduced the frequency of waves	Ctrl cells	0.46 (Ctrl) vs 0.22 (Gd3+)	0.27 (Ctrl) vs 0.24 Gd3+)	n=18 cells / 3 animals	< 0.0001	Fig 7Bi	s-1	Waves / s, with and without Gd3+	Wilcoxon matched-pairs signed rank test
17	BI 749327 reduced the frequency of waves	Ctrl cells	0.36 (Ctrl) vs 0.14 ( BI 749327 )	0.24 (Ctrl) vs 0.09 ( BI 749327 )	n=20 cells / 4 animals	< 0.0001	Fig 7Bii	s-1	Waves / s, with and without BI 749327	Wilcoxon matched-pairs signed rank test
18	Block of ICa-L with nicardipine (5 µM) had no effect on wave frequency	Ctrl cells	0.39 (Ctrl) vs 0.32 ( nicardipine )	0.24 (Ctrl) vs 0.25 ( nicardipine )	n=11 cells / 3 animals	0.1	Fig 7Biii	s-1	Waves / s, with and without Nicardipine	Paired T test
19	Application of Pico145 had no effect on waves	Ctrl cells	0.49 (Ctrl) vs 0.43 ( Pico145 )	0.33 (Ctrl) vs 0.36 ( Pico145 )	n=13 cells / 3 animals	0.13	Fig 7Biv	s-1	Waves / s, with and without Pico 145	Paired T test
20	Pre-incubating cells with β-glycrrhetinic acid had no effect on waves	Ctrl cells	0.34 (Ctrl) vs 0.29 ( B-GA )	0.26 (Ctrl) vs 0.15 ( B-GA )	n=13 cells / 4 animals control and 11 cells / 3 animals B-GA	0.6	Fig 7Bv	s-1	Waves / s, with and without β-glycrrhetinic acid	Unpaired T test
21	Mn quench was suppressed in the presence of Gd3+ and BI 749327	Ctrl cells	0.07 (normalised to control)	0.1	n=6 cells / 3 animals	0.03	Fig 8Bi	F365 % change . s-1	Quench rate, with vs without Gd3+	Wilcoxon matched-pairs signed rank test	For analysis, cells were randomly paired with control cells from the same animal
22	Mn quench was suppressed in the presence of BI 749327	Ctrl cells	0.03 (normalised to control)	0.08	n=6 cells / 3 animals	0.03	Fig 8Bii	F365 % change . s-1	Quench rate, with vs without BI 749327	Wilcoxon matched-pairs signed rank test	For analysis, cells were randomly paired with control cells from the same animal
23	exposing cells to Pico145 had no effect on Mn2+ quench rates	Ctrl cells	1.52 (normalised to control)	1.4	n=6 cells / 3 animals	0.69	Fig 8Biii	F365 % change . s-2	Quench rate, with vs without Pico 145	Wilcoxon matched-pairs signed rank test	For analysis, cells were randomly paired with control cells from the same animal
24	exposing cells to β-glycrrhetinic acid	Ctrl cells	2.10 (normalised to control)	2.76	n=6 cells / 3 animals	1	Fig 8Biv	F365 % change . s-3	Quench rate, with vs without B-glyc	Wilcoxon matched-pairs signed rank test	For analysis, cells were randomly paired with control cells from the same animal
